# Supplementary material for: AagingBase: a comprehensive database of anti-aging peptides
Source: Database (Oxford). 2024 Mar 12;2024:baae016. doi: 10.1093/database/baae016 (PMC10930205; doi:10.1093/database/baae016)
Supplement: baae016_Supp [file baae016_supp.zip]

Archive with 1 entries (1 files):
- suppl_data/AagingBase_Supplementay_file.docx
